# Supplementary material for: Short-term culture of ovarian cortex pieces to assess the cryopreservation outcome in wild felids for genome conservation
Source: BMC Vet Res. 2013 Feb 22;9:37. doi: 10.1186/1746-6148-9-37 (PMC3614466; doi:10.1186/1746-6148-9-37)
Supplement: Additional file 1: Table 2B — Follicle distribution in pooled domestic cat ovarian cortex pieces over 14 days in vitro culture with Vitamin C supplementation. [file 1746-6148-9-37-S1.xls]

## Sheet: Table 2B
B)	mean number (%)
follicle group	day 0 (n = 6)	day 2 (n = 5)	day 7 (n = 6)	day 14 (n = 6)
all follicles	621 ± 347a	359 ± 263a,b	74 ± 37b	61 ± 46b
shrunken/truncated follicles	134 ± 83 (21,85%)	114 ± 82 (38,82%)	61 ± 33 (80,58%)	54 ± 41 (86,62%)
primordial follicles (%PF)	417 ± 246 (65,59%)a	142 ± 117 (34,22%)b	11 ± 7 (15,62%)b	5 ± 4b (10,86%)b
primary follicles	69 ± 57 (12,30%)a	77 ± 61 (20,62%)a	2 ± 2 (3,79%)b	2 ± 2 (2,53%)b
secondary follicles	1 ± 1 (0,26%)a	27 ± 28 (6,34%)b	0a	0a
%PF40 (measured follicles)	63,33% (240)	45,83% (200)	15,75% (225)	8,49% (186)
CFN	673	135	25	9
